# Supplementary material for: Deregulation of lncRNA HIST1H2AG-6 and AIM1-3 in peripheral blood mononuclear cells is associated with newly diagnosed type 2 diabetes
Source: BMC Med Genomics. 2021 Jun 6;14:149. doi: 10.1186/s12920-021-00994-z (PMC8182924; doi:10.1186/s12920-021-00994-z)
Supplement: Supplementary file 3 — Additional file 3. Detailed information of enriched GO terms of lnc-HIST1H2AG-6 and lnc-AIM1-3 correlated mRNAs. [file 12920_2021_994_MOESM3_ESM.xlsx]

## Sheet: go
GO_ID	Description	TYPE	Count	genes
GO:0015698	inorganic anion transport	biological_process	4	BEST1 ENPP1 ENPP3 SLC11A1
GO:0006790	sulfur compound metabolic process	biological_process	4	ST3GAL4 ENPP1 DSEL SULT1B1
GO:0051051	negative regulation of transport	biological_process	4	ENPP1 KCNE3 CRY1 IL1B
GO:0006820	anion transport	biological_process	5	ENPP1 IL1B SLC11A1 BEST1 ENPP3
GO:0010817	regulation of hormone levels	biological_process	4	CRY1 SULT1B1 IL1B ECE1
GO:0051050	positive regulation of transport	biological_process	6	KCNE3 IL1B SLC11A1 CASP5 CADM1 KCNJ2
GO:0005764	lysosome	cellular_component	4	ENPP1 IL1B SLC11A1 ECE1
GO:0006873	cellular ion homeostasis	biological_process	4	ENPP1 IL1B SLC11A1 KCNJ2
GO:0043269	regulation of ion transport	biological_process	4	KCNE3 IL1B BEST1 KCNJ2
GO:0001817	regulation of cytokine production	biological_process	4	IL1B SLC11A1 CASP5 CADM1
GO:0042803	protein homodimerization activity	molecular_function	5	ENPP1 SLC11A1 NR6A1 ECE1 CADM1
GO:0005773	vacuole	cellular_component	4	ENPP1 IL1B SLC11A1 ECE1
GO:0001816	cytokine production	biological_process	4	IL1B SLC11A1 CASP5 CADM1
GO:0006897	endocytosis	biological_process	4	ENPP1 IL1B SLC11A1 ENPP3
GO:0055082	cellular chemical homeostasis	biological_process	4	ENPP1 IL1B SLC11A1 KCNJ2
GO:0051046	regulation of secretion	biological_process	4	CRY1 IL1B CASP5 CADM1
GO:0050801	ion homeostasis	biological_process	4	ENPP1 IL1B SLC11A1 KCNJ2
GO:0019725	cellular homeostasis	biological_process	4	ENPP1 IL1B SLC11A1 KCNJ2
GO:0005975	carbohydrate metabolic process	biological_process	5	ENPP1 CRY1 ST3GAL4 MGAM DSEL
GO:0046983	protein dimerization activity	molecular_function	6	ENPP1 ECE1 CADM1 SLC11A1 NR6A1 HIST1H4A
GO:0048878	chemical homeostasis	biological_process	5	ENPP1 CRY1 IL1B SLC11A1 KCNJ2
GO:0032504	multicellular organism reproduction	biological_process	4	IL1B NR6A1 CASP5 CADM1
GO:0042802	identical protein binding	molecular_function	6	ENPP1 ECE1 CADM1 SLC11A1 NR6A1 KCNJ2
GO:0030001	metal ion transport	biological_process	4	KCNE3 SLC11A1 BEST1 KCNJ2
GO:0015075	ion transmembrane transporter activity	molecular_function	4	KCNE3 SLC11A1 BEST1 KCNJ2
GO:0006811	ion transport	biological_process	7	ENPP1 KCNE3 BEST1 ENPP3 IL1B SLC11A1 KCNJ2
GO:0005887	integral component of plasma membrane	cellular_component	7	ENPP1 KCNE3 BEST1 ENPP3 CADM1 SLC11A1 KCNJ2
GO:0022891	substrate-specific transmembrane transporter activity	molecular_function	4	KCNE3 SLC11A1 BEST1 KCNJ2
GO:0034220	ion transmembrane transport	biological_process	4	KCNE3 SLC11A1 BEST1 KCNJ2
GO:0009628	response to abiotic stimulus	biological_process	5	BEST1 CRY1 IL1B CASP5 KCNJ2
GO:0006082	organic acid metabolic process	biological_process	5	ENPP1 DSEL SULT1B1 BPHL ST3GAL4
GO:0031226	intrinsic component of plasma membrane	cellular_component	7	ENPP1 KCNE3 BEST1 ENPP3 CADM1 SLC11A1 KCNJ2
GO:0032940	secretion by cell	biological_process	4	CRY1 IL1B CASP5 CADM1
GO:0022857	transmembrane transporter activity	molecular_function	4	KCNE3 SLC11A1 BEST1 KCNJ2
GO:0006812	cation transport	biological_process	4	KCNE3 SLC11A1 BEST1 KCNJ2
GO:0044702	single organism reproductive process	biological_process	4	IL1B NR6A1 CASP5 CADM1
GO:0009725	response to hormone	biological_process	4	ENPP1 CRY1 IL1B NR6A1
GO:0042592	homeostatic process	biological_process	6	ENPP1 CRY1 IL1B SLC11A1 HIST1H4A KCNJ2
GO:0009968	negative regulation of signal transduction	biological_process	4	ENPP1 CRY1 TMEM88 IL1B
GO:0046903	secretion	biological_process	4	CADM1 CRY1 IL1B CASP5
GO:0060341	regulation of cellular localization	biological_process	4	CADM1 CRY1 IL1B CASP5
GO:0023057	negative regulation of signaling	biological_process	4	ENPP1 CRY1 TMEM88 IL1B
GO:0045892	negative regulation of transcription, DNA-templated	biological_process	4	CRY1 IL1B NR6A1 HIST1H4A
GO:0009890	negative regulation of biosynthetic process	biological_process	5	ENPP1 CRY1 IL1B NR6A1 HIST1H4A
GO:1902679	negative regulation of RNA biosynthetic process	biological_process	4	CRY1 IL1B NR6A1 HIST1H4A
GO:0022414	reproductive process	biological_process	4	CADM1 IL1B NR6A1 CASP5
GO:0055086	nucleobase-containing small molecule metabolic process	biological_process	4	ENPP1 SULT1B1 ENPP3 IL1B
GO:0005215	transporter activity	molecular_function	4	KCNE3 BEST1 SLC11A1 KCNJ2
GO:0000003	reproduction	biological_process	4	CADM1 IL1B NR6A1 CASP5
GO:0004872	receptor activity	molecular_function	5	ENPP1 ENPP3 CADM1 CRY1 NR6A1
GO:0016021	integral component of membrane	cellular_component	17	LINGO2 BEST1 TMEM88 SLC11A1 ST3GAL4 KCNJ2 ENPP1 ENPP3 SIRPB2 MGAM DSEL CADM1 MS4A14 YME1L1 KCNE3 ECE1 MXRA7
GO:0055085	transmembrane transport	biological_process	4	KCNE3 BEST1 SLC11A1 KCNJ2
GO:0007267	cell-cell signaling	biological_process	4	LINGO2 CRY1 IL1B KCNJ2
GO:0031224	intrinsic component of membrane	cellular_component	17	LINGO2 BEST1 TMEM88 SLC11A1 ST3GAL4 KCNJ2 ENPP1 ENPP3 SIRPB2 MGAM DSEL CADM1 MS4A14 YME1L1 KCNE3 ECE1 MXRA7
GO:0010629	negative regulation of gene expression	biological_process	4	CRY1 IL1B NR6A1 HIST1H4A
GO:0016192	vesicle-mediated transport	biological_process	4	ENPP1 ENPP3 IL1B SLC11A1
GO:0006955	immune response	biological_process	5	ENPP1 ENPP3 CADM1 IL1B SLC11A1
GO:0016787	hydrolase activity	molecular_function	7	BPHL YME1L1 CASP5 ENPP1 ECE1 ENPP3 MGAM
GO:0070062	extracellular exosome	cellular_component	8	BPHL CADM1 IL1B ST3GAL4 HIST1H4A ECE1 ENPP3 MGAM
GO:0005102	receptor binding	molecular_function	4	ENPP1 CADM1 CRY1 IL1B
GO:0031982	vesicle	cellular_component	10	BPHL CADM1 IL1B SLC11A1 ST3GAL4 HIST1H4A KCNE3 ECE1 ENPP3 MGAM
GO:0044281	small molecule metabolic process	biological_process	8	DSEL SULT1B1 BPHL IL1B ST3GAL4 ENPP1 ENPP3 MGAM
GO:0015031	protein transport	biological_process	4	CADM1 IL1B SLC11A1 CASP5
GO:0002682	regulation of immune system process	biological_process	4	CADM1 IL1B SLC11A1 HIST1H4A
GO:0031324	negative regulation of cellular metabolic process	biological_process	5	ENPP1 CRY1 IL1B NR6A1 HIST1H4A
GO:0008283	cell proliferation	biological_process	5	CADM1 YME1L1 IL1B SLC11A1 NR6A1
GO:0006468	protein phosphorylation	biological_process	4	ENPP1 CRY1 IL1B SLC11A1
GO:0031988	membrane-bounded vesicle	cellular_component	9	BPHL CADM1 IL1B SLC11A1 ST3GAL4 HIST1H4A ECE1 ENPP3 MGAM
GO:0045184	establishment of protein localization	biological_process	4	CADM1 IL1B SLC11A1 CASP5
GO:0009605	response to external stimulus	biological_process	6	BEST1 IL1B SLC11A1 CASP5 KCNJ2 CRY1
GO:0008104	protein localization	biological_process	5	CADM1 TMEM88 IL1B SLC11A1 CASP5
GO:0050793	regulation of developmental process	biological_process	5	MEPE LINGO2 IL1B HIST1H4A ENPP1
GO:0006810	transport	biological_process	10	BEST1 IL1B SLC11A1 CASP5 KCNJ2 ENPP1 ENPP3 CRY1 CADM1 KCNE3
GO:0009056	catabolic process	biological_process	6	YME1L1 IL1B ENPP1 ECE1 ENPP3 MGAM
GO:0002376	immune system process	biological_process	6	CADM1 IL1B SLC11A1 HIST1H4A ENPP1 ENPP3
GO:0006357	regulation of transcription from RNA polymerase II promoter	biological_process	4	CRY1 IL1B SLC11A1 NR6A1
GO:0032268	regulation of cellular protein metabolic process	biological_process	4	ENPP1 CRY1 IL1B SLC11A1
GO:0051246	regulation of protein metabolic process	biological_process	5	IL1B SLC11A1 ENPP1 ECE1 CRY1
GO:0005576	extracellular region	cellular_component	10	MEPE BPHL IL1B ST3GAL4 HIST1H4A ENPP1 ENPP3 MGAM CADM1 ECE1
GO:0006952	defense response	biological_process	4	CADM1 IL1B SLC11A1 CASP5
GO:0003824	catalytic activity	molecular_function	12	SULT1B1 BPHL ST3GAL4 HIST1H4A CASP5 ENPP1 ENPP3 CRY1 MGAM DSEL YME1L1 ECE1
GO:0051641	cellular localization	biological_process	6	CADM1 TMEM88 IL1B SLC11A1 CASP5 CRY1
GO:0005886	plasma membrane	cellular_component	10	BEST1 TMEM88 SLC11A1 KCNJ2 ENPP1 ENPP3 MGAM CADM1 KCNE3 ECE1
GO:0051649	establishment of localization in cell	biological_process	5	CADM1 IL1B SLC11A1 CASP5 CRY1
GO:0071944	cell periphery	cellular_component	10	BEST1 TMEM88 SLC11A1 KCNJ2 ENPP1 ENPP3 MGAM CADM1 KCNE3 ECE1
GO:0016020	membrane	cellular_component	18	BEST1 TMEM88 SLC11A1 KCNJ2 SIRPB2 MGAM CADM1 MS4A14 LINGO2 ST3GAL4 HIST1H4A ENPP1 ENPP3 DSEL YME1L1 KCNE3 ECE1 MXRA7
GO:0051128	regulation of cellular component organization	biological_process	4	ENPP1 LINGO2 IL1B SLC11A1
GO:0031090	organelle membrane	cellular_component	6	DSEL YME1L1 SLC11A1 ST3GAL4 ENPP1 ECE1
GO:0006366	transcription from RNA polymerase II promoter	biological_process	4	CRY1 IL1B SLC11A1 NR6A1
GO:0048513	animal organ development	biological_process	6	MEPE IL1B HIST1H4A CASP5 ENPP1 ECE1
GO:0016310	phosphorylation	biological_process	4	IL1B SLC11A1 ENPP1 CRY1
GO:0019538	protein metabolic process	biological_process	10	IL1B SLC11A1 ST3GAL4 HIST1H4A CASP5 ENPP1 CRY1 DSEL YME1L1 ECE1
GO:0030154	cell differentiation	biological_process	7	LINGO2 SULT1B1 CADM1 IL1B HIST1H4A CASP5 ENPP1
GO:0007275	multicellular organism development	biological_process	9	MEPE LINGO2 TMEM88 IL1B HIST1H4A CASP5 ENPP1 CADM1 ECE1
GO:0010033	response to organic substance	biological_process	5	IL1B SLC11A1 NR6A1 ENPP1 CRY1
GO:0006796	phosphate-containing compound metabolic process	biological_process	6	SULT1B1 IL1B SLC11A1 ENPP1 ENPP3 CRY1
GO:0032502	developmental process	biological_process	10	MEPE LINGO2 SULT1B1 TMEM88 IL1B HIST1H4A CASP5 ENPP1 CADM1 ECE1
GO:0006807	nitrogen compound metabolic process	biological_process	12	SULT1B1 BPHL IL1B SLC11A1 ST3GAL4 HIST1H4A ENPP1 ENPP3 CRY1 DSEL NR6A1 ECE1
GO:0022607	cellular component assembly	biological_process	4	LINGO2 CADM1 HIST1H4A KCNJ2
GO:0023051	regulation of signaling	biological_process	5	TMEM88 IL1B ENPP1 ECE1 CRY1
GO:0036211	protein modification process	biological_process	6	IL1B SLC11A1 ST3GAL4 HIST1H4A ENPP1 CRY1
GO:0006464	cellular protein modification process	biological_process	6	IL1B SLC11A1 ST3GAL4 HIST1H4A ENPP1 CRY1
GO:0050896	response to stimulus	biological_process	14	BEST1 TMEM88 SLC11A1 CASP5 KCNJ2 CRY1 CADM1 NR6A1 SULT1B1 BPHL IL1B HIST1H4A ENPP1 ENPP3
GO:0012505	endomembrane system	cellular_component	6	DSEL IL1B SLC11A1 ST3GAL4 KCNJ2 ECE1
GO:0034645	cellular macromolecule biosynthetic process	biological_process	8	IL1B SLC11A1 ST3GAL4 HIST1H4A ENPP1 CRY1 DSEL NR6A1
GO:0009966	regulation of signal transduction	biological_process	4	TMEM88 IL1B ENPP1 CRY1
GO:0044267	cellular protein metabolic process	biological_process	7	IL1B SLC11A1 ST3GAL4 HIST1H4A ENPP1 CRY1 YME1L1
GO:0048856	anatomical structure development	biological_process	8	MEPE LINGO2 SULT1B1 IL1B HIST1H4A CASP5 ENPP1 ECE1
GO:0006950	response to stress	biological_process	6	CADM1 IL1B SLC11A1 HIST1H4A CASP5 CRY1
GO:0031325	positive regulation of cellular metabolic process	biological_process	4	IL1B SLC11A1 NR6A1 ECE1
GO:0005737	cytoplasm	cellular_component	15	BEST1 TMEM88 SLC11A1 KCNJ2 CRY1 SULT1B1 BPHL IL1B ST3GAL4 ENPP1 ENPP3 DSEL YME1L1 KCNE3 ECE1
GO:0006355	regulation of transcription, DNA-templated	biological_process	5	IL1B SLC11A1 NR6A1 HIST1H4A CRY1
GO:0023052	signaling	biological_process	9	LINGO2 TMEM88 IL1B HIST1H4A KCNJ2 ENPP1 CRY1 NR6A1 ECE1
GO:2001141	regulation of RNA biosynthetic process	biological_process	5	IL1B SLC11A1 NR6A1 HIST1H4A CRY1
GO:0043234	protein complex	cellular_component	6	BEST1 HIST1H4A CASP5 KCNJ2 NR6A1 KCNE3
GO:0009893	positive regulation of metabolic process	biological_process	4	IL1B SLC11A1 NR6A1 ECE1
GO:0009987	cellular process	biological_process	21	BEST1 TMEM88 SLC11A1 CASP5 KCNJ2 CRY1 MGAM CADM1 NR6A1 LINGO2 SULT1B1 BPHL IL1B ST3GAL4 HIST1H4A ENPP1 ENPP3 DSEL YME1L1 KCNE3 ECE1
GO:0034641	cellular nitrogen compound metabolic process	biological_process	9	SULT1B1 IL1B SLC11A1 HIST1H4A ENPP1 ENPP3 CRY1 NR6A1 ECE1
GO:0005622	intracellular	cellular_component	19	BEST1 TMEM88 SLC11A1 CASP5 KCNJ2 CRY1 NR6A1 SULT1B1 BPHL IL1B ST3GAL4 HIST1H4A ENPP1 ENPP3 DSEL YME1L1 KCNE3 ECE1 CCNJL
GO:0051252	regulation of RNA metabolic process	biological_process	5	IL1B SLC11A1 NR6A1 HIST1H4A CRY1
GO:0006351	transcription, DNA-templated	biological_process	5	IL1B SLC11A1 NR6A1 HIST1H4A CRY1
GO:0008152	metabolic process	biological_process	16	TMEM88 SLC11A1 CASP5 CRY1 MGAM NR6A1 SULT1B1 BPHL IL1B ST3GAL4 HIST1H4A ENPP1 ENPP3 DSEL YME1L1 ECE1
GO:0044237	cellular metabolic process	biological_process	14	SLC11A1 CRY1 MGAM NR6A1 SULT1B1 BPHL IL1B ST3GAL4 HIST1H4A ENPP1 ENPP3 DSEL YME1L1 ECE1
GO:0005623	cell	cellular_component	21	BEST1 TMEM88 SLC11A1 CASP5 KCNJ2 CRY1 MGAM CADM1 NR6A1 SULT1B1 BPHL IL1B ST3GAL4 HIST1H4A ENPP1 ENPP3 DSEL YME1L1 KCNE3 ECE1 CCNJL
GO:0006139	nucleobase-containing compound metabolic process	biological_process	8	SULT1B1 IL1B SLC11A1 HIST1H4A ENPP1 ENPP3 CRY1 NR6A1
GO:0032774	RNA biosynthetic process	biological_process	5	IL1B SLC11A1 NR6A1 HIST1H4A CRY1
GO:0010468	regulation of gene expression	biological_process	6	TMEM88 IL1B SLC11A1 HIST1H4A CRY1 NR6A1
GO:0009058	biosynthetic process	biological_process	8	IL1B SLC11A1 ST3GAL4 HIST1H4A ENPP1 CRY1 DSEL NR6A1
GO:0050794	regulation of cellular process	biological_process	13	TMEM88 SLC11A1 CASP5 KCNJ2 CRY1 CADM1 NR6A1 LINGO2 IL1B HIST1H4A ENPP1 KCNE3 ECE1
GO:0051716	cellular response to stimulus	biological_process	9	SULT1B1 TMEM88 IL1B HIST1H4A CASP5 KCNJ2 ENPP1 CRY1 NR6A1
GO:0046483	heterocycle metabolic process	biological_process	8	SULT1B1 IL1B SLC11A1 HIST1H4A ENPP1 ENPP3 CRY1 NR6A1
GO:0006725	cellular aromatic compound metabolic process	biological_process	8	SULT1B1 IL1B SLC11A1 HIST1H4A ENPP1 ENPP3 CRY1 NR6A1
GO:0003676	nucleic acid binding	molecular_function	5	NR6A1 HIST1H4A ENPP1 ENPP3 CRY1
GO:0007154	cell communication	biological_process	8	LINGO2 TMEM88 IL1B HIST1H4A KCNJ2 ENPP1 CRY1 NR6A1
GO:0010467	gene expression	biological_process	7	TMEM88 IL1B SLC11A1 HIST1H4A CRY1 NR6A1 ECE1
GO:0032991	macromolecular complex	cellular_component	6	BEST1 HIST1H4A CASP5 KCNJ2 NR6A1 KCNE3
GO:0005829	cytosol	cellular_component	4	SULT1B1 BEST1 TMEM88 IL1B
GO:0043231	intracellular membrane-bounded organelle	cellular_component	13	SLC11A1 KCNJ2 CRY1 NR6A1 BPHL IL1B ST3GAL4 HIST1H4A ENPP1 DSEL YME1L1 ECE1 CCNJL
GO:0005515	protein binding	molecular_function	13	TMEM88 SLC11A1 KCNJ2 CRY1 CADM1 NR6A1 MEPE SULT1B1 IL1B HIST1H4A ENPP1 KCNE3 ECE1
GO:0046872	metal ion binding	molecular_function	5	YME1L1 NR6A1 ENPP1 ECE1 ENPP3
GO:0019222	regulation of metabolic process	biological_process	8	TMEM88 IL1B SLC11A1 HIST1H4A ENPP1 CRY1 NR6A1 ECE1
GO:0006996	organelle organization	biological_process	4	YME1L1 IL1B SLC11A1 HIST1H4A
GO:0043169	cation binding	molecular_function	5	ENPP1 ENPP3 YME1L1 NR6A1 ECE1
GO:0016070	RNA metabolic process	biological_process	5	IL1B SLC11A1 HIST1H4A CRY1 NR6A1
GO:0043229	intracellular organelle	cellular_component	13	SLC11A1 KCNJ2 CRY1 NR6A1 BPHL IL1B ST3GAL4 HIST1H4A ENPP1 DSEL YME1L1 ECE1 CCNJL
GO:0051171	regulation of nitrogen compound metabolic process	biological_process	5	IL1B SLC11A1 HIST1H4A CRY1 NR6A1
GO:0007166	cell surface receptor signaling pathway	biological_process	4	TMEM88 IL1B ENPP1 CRY1
GO:0007165	signal transduction	biological_process	6	TMEM88 IL1B HIST1H4A ENPP1 CRY1 NR6A1
GO:0097159	organic cyclic compound binding	molecular_function	6	HIST1H4A ENPP1 ENPP3 CRY1 YME1L1 NR6A1
GO:0005634	nucleus	cellular_component	5	HIST1H4A CRY1 YME1L1 NR6A1 CCNJL
